# Supplementary material for: Repeat expansions in NOP56 are a cause of spinocerebellar ataxia Type 36 in the British population
Source: Brain Commun. 2023 Sep 14;5(5):fcad244. doi: 10.1093/braincomms/fcad244 (PMC10558097; doi:10.1093/braincomms/fcad244)
Supplement: fcad244_Supplementary_Data [file fcad244_supplementary_data.zip]

Archive with 7 entries (7 files):
- Supplementary Figure 1.png
- Supplementary Figure 2.png
- Supplementary Material SCA36.docx
- Supplementary Table 1.xlsx
- Supplementary Table 2.xlsx
- Supplementary_figure_and_table_legends.docx
- Genomics-England-Research-Consortium-author-list_05-2022.pdf
