# Supplementary material for: Repeat expansions in NOP56 are a cause of spinocerebellar ataxia Type 36 in the British population
Source: Brain Commun. 2023 Sep 14;5(5):fcad244. doi: 10.1093/braincomms/fcad244 (PMC10558097; doi:10.1093/braincomms/fcad244)
Supplement: fcad244_Supplementary_Data [file fcad244_supplementary_data.zip › Supplementary Table 1.xlsx]

## Sheet: Sheet3
Author	Kobayashi, 2011	Garcia-Murias 2012	Ikeda, 2012	Sugihara, 2012	Obayashi, 2012	Miyashiro	Nakazato, 2015	Zeng, 2015	Lee, 2016	Ohta, 2017	Valera - USA, 2018	Rafehi, 2020	Ohta, 2020	Xie, 2021	TOTAL (numbers)	PERCENTAGE
Number of patients (number of families)	26 (9)	44 (10)	18 (9)	12 (10)	28 (17)	1 (1)	2 (1)	14 (9)	11 (3)	11 (6)	6 (4)	18 (1)	6 (1)	12 (1)
Number of patients examined/described	17	44	14	12	25	1	2	12	5	11	6	3	6	9
Ethnicity	Western Japanese	Spanish	Western Japanese (Asida river)	Western Japanese	Families: 9 French, 8 Japanese ( Tokyo: Not Western Japan), 1 Chinese,1 Spanish, 1 Portugese	Japanese	Japanese	Han-Chinese	Taiwanese (Han Chinese)	Western Japanese (Asida river)	2 European, 1 Japanese, 1 Vietnamese	European (Australia)	Japanese	Han Chinese
Age of onset (years): Median and range.	52.8 (43-58)	52.8 (29-65)	53.1 (47-58)	51.7 (43-62)	50.4 (39-65)	45	45 (37-53)	50.8 (45-62)	44.8 (40-50)	52.9 (45-63)	44.5 (35-50)	ND	30-75 (30-75)	50.2 (44-65)
INITIAL SYMPTOMS	Poor balance, dysmetria	Poor balance, hypoacusia, Vertigo	NA	Poor balance	Poor balance, hypoacusia, vertigo, dysarthria, postural tremor	Poor balance, dysphagia, oromandibular dystonia	Poor balance, cervical dystonia	NA	Poor balance, truncal ataxia, dizziness, dysarthria, dysphagia	NA	NA	NA	Poor balance, hypoacusia, dysarthria	NA
EXAMINATION (number of patients examined)	17	44	14	12	25	1	2	12	5	11	6	3	6	9	150	%
Age at examination (mean)	67.2	63.8	67.1	65	57.6	53	61	55.7	55.8	67.1	59.3		57	60.7
Cerebellar ataxia (num patients) percentage	(17) 100%	(44) 100%	(14) 100% Truncal (13) 93% Limb	(12) 100%	(25) 100%	(1) 100%	(2) 100%	(12) 100%	(5) 100%	(11) 100%	(6) 100%	(3) 100%	(6) 100%	(9) 100%	150	1
Dysarthria	Yes - ND	(40) 90%	(14) 100%	(11) 92%	(19) 76%	0	(2) 100%	(12) 100%	(5) 100%	(5) 46 %	(4) 67%	(3) 100%	(2) 33%	(9) 100%	126	0.84
Dysphagia	ND	(2) 5%	(8) 57%	(2) 17%	(1) 4%	0	(2) 100%	(12) 100%	(5) 100%	(5) 46%	ND	0	(3) 50%	0	40	0.266667
Dysmetria/dysdiadochokinesia	Yes - ND	(38) 86%	(14) 100%	ND	ND	(1) 100%	(1) 100%	ND	(5) 100%	ND	(3) 50%	(3) 100%	ND	(9) 100%	74	0.493333
Hypoacusia	0	(34) 77%	0	0	(15) 60%	0	0	(9) 82%	(4) 80%	(2) 18%	(1) 17%	0	(4) 67%	0	69	0.46
Tongue atrophy/fasciculation	(14) 82%, 3 ND	(28) 63%	(10) 71% (esp in those with long duration)	(4) 33%	(7) 28%	0	(2) 100%	(1) 9%	(1) 20%	(8) 73%	(2) 33%:	0	(6) 100%	(3) 33%	72	0.48
Eye movement/limitation, Nystagmus	ND	(22) 50%	(13) 93%	(5) 42%	(18) 72%	(1) 100%	(1) 50%	(6) 50%	(5) 100%	(8) 73%	(5) 83%	(3) 100% (saccadic pursuit)	(5) 83%	(6) 67% (3) 33% Complete opthalmoplegia	98	0.653333
Babinski	0	(17) 39%	0	ND	ND	0	(1) 50%	ND	(1) 20%	(2) 18%	ND	ND	(3) 50%	0	26	0.173333
Hyperreflexia	Most - ND	(16) 36%	(11) 79%	(10) 83%	(17) 68%	0	(2) 100%	(10) 83%	(5) 100%	(6) 55%	(4) 67%	(3) 100%	(3) 50%	(6) 67%	93	0.62
Hyporeflexia/absent reflexes	ND	0	ND	0	(6) 25%	0	0	ND	0	0	0	0	0	(3) 33%	9	0.06
Spasticity	None severe	(10) 23%	(4) 29%	0	0	0	0	(10) 83%	(1) 20%	(3) 27%	4 (67%)	0	(3) 50%	(5) 56%	40	0.266667
Skeletal muscle fasciculation and/or weakness	(9) 53%	0	(8) 57% (mostly distal) (9) 64% trunk	0	(1) 4%	No	(2) 100% (distal)	No	(4) 80% Muscle atrophy of LL and muscle cramps.	(3) 27%	(2) 33%	0	0	(2) 22%	23	0.153333
Sensation	ND	0	ND	ND	(13) 52% Vibration sense		0	ND	(2) 40% Impaired vibration	0	0	0	0	0	15	0.1
Ptosis	ND	(4) 9%	ND	0	(6) 24% 2F,4J	0	0	ND	0	0	ND	0	0	0	10	0.0666667
Cognitive impairment	ND	(2) 5% Normal in most: 2 mild impairment, with frontal-subcortical pattern and mild degree of emotional lability	ND	ND	(6) 24% 3F,1S, 2J	ND	ND	ND	(2) 40% Mild exec function	(1) 9%	ND	ND	ND	(7) 78% (3) 33% severe/ dementia	18	0.12
Other		Urinary and bowel incontinence, myoclonus, vertigo		Bulging eyes	(7) 25%	Dystonia	Dystonia	ND	Muscle cramps, postural tremors	Depression, dysautonomia (9%)				Dysautonomia (bladder), extrapyramidal
INVESTIGATIONS
Imaging - Atrophy	Cerebellar	Early - Cerebellar vermis Later - Whole cerebellum and brainstem Advanced: Cortical	Early - Cerebellar (vermis and hemispheres). Later (17-29 years): Pons and MCPs CT(1): Frontal lobe (also had dementia).	(12) 100% Cerebellar (8) 67% Brainstem	(14) 100% Cerebellar (2) 14% Cerebrum (4) 28% Brainstem	(1) 100% Cerebellar	(2) 100% Cerebellar (2) 100% Brainstem	(2) 29%: Cerebellar	(1) Cerebellar (1) Cerebral	(6) 100%: Cerebellar (2) 33%: Brainstem (1) 17%: Fronto-temporal lobes.	(2) 33%: Cerebellar		-	(6) 100% Cerebellar (3) 50%: Brainstem (2) 33%: Frontal and temporal lobes
Imaging- Additional Findings		(1) White matter lesions	SPECT: Hypoperfusion of cerebellum and pons.							DAT 60%: Decline without PKD features (aka DWEP).				VBM: Reduced grey matter in cerebellum, brainstem, thalamus. In presymptatic: Reduced volume in right cerebellar nodule and left cerebellar culmen.
NCS/EMG	NCS: Normal EMG: Neurogenic (in those with skeletal muscle atrophy)	NCS: Normal motor and sensory conduction velocities. Somatosensory evoked potentials - conduction delays with LL stimulation. EMG (9): Normal	NCS: Normal EMG: Neurogenic		NCS: (8) 32% Reduced SNAPs sensory nerve action potentials 4F, 4J		NCS: Normal EMG: Neurogenic changes with denervation findings	NCS (3/7): Decreased senory/motor nerve conduction velocity and amplitudes in peripheral nerves. EMG (5/7) - Fibrillation, pos sharp waves, high amplitude and long duration of motor unit action potential.	NCS (1) 20%: Mild-mod sensory polyneuropathy				-	NCS: (3) 50%: Peripheral sensory nerve damage. EMG: (2) 33%: Neurogenic
Audiometry/Visual		(6) 14% : Severe SNHL Auditory evoked potentials studies - very small to no amplitude. Drop of 40dB+ at freq >2500Hz,						PTT: 3/7 mild, 2/7 severe, 1/7 severe mixed. VEP: Visual pathways impaired - latencies to P100, decreased wave amplitude in more severe patients. (1) Unrecognisable - lost vision.					-	(4) 67%: Hearing impairment (BEAP) (3) 50% Central or peripheral segment impairment. (2) 67% Presymptomatic: Impairment on PEAP
Biopsy			(1): Purkinjie cell layer degeneration, fewer dentate neurons, loss of motor neurons in the hypoglossal nerve. Neurogenic nuscle atrophy, loss of motor neurons in the spinal anterior horn.		PM: Diffuse cortical cerebellar atrophy, mild purkinje cell loss, Bergmann's gliosis, distorted dendrites, atrophic cell cody of Purkinje cell, swelling of purkinje cell axons. Hypoglossal nucleus: Mild neuronal loss, Amyloid plaques. (no inclusions that are found in ALS)			-					-
