# Supplementary material for: Repeat expansions in NOP56 are a cause of spinocerebellar ataxia Type 36 in the British population
Source: Brain Commun. 2023 Sep 14;5(5):fcad244. doi: 10.1093/braincomms/fcad244 (PMC10558097; doi:10.1093/braincomms/fcad244)
Supplement: fcad244_Supplementary_Data [file fcad244_supplementary_data.zip › Supplementary Table 2.xlsx]

## Sheet: Sheet1
CHR	POS	REF	ALT	AF	CASE 1	CASE 2	CASE 3	CASE 4	CASE 5
20	2616352	G	A	0.658	1	1	1	1	1
20	2634462	T	C	0.142	1	1	1	1	1
20	2647525	G	T	0.752	1	1	1	1	1
20	2648542	C	G	0.188	1	1	1	1	1
20	2649951	C	G	0.543	1	1	1	1	1
20	2663761	C	G	0.705	1	1	1	1	1
20	2664329	C	T	0.826	1	1	1	1	1
20	2664553	C	G	0.482	1	1	1	1	1
20	2666394	A	G	0.189	1	1	1	1	1
